# Supplementary material for: Integrated Multi-Omics and Independent Validation Reveal MPO and TREM2 as Secretory Biomarkers for Non-Healing Diabetic Foot Ulcers
Source: Genes (Basel). 2025 Nov 28;16(12):1419. doi: 10.3390/genes16121419 (PMC12732572; doi:10.3390/genes16121419)
Supplement: Supplementary file 1 [file genes-16-01419-s001.zip]

Archive with 1 entries (1 files):
- genes-3999854-supplementary.pdf
